# Supplementary material for: Inactivated Viral Vaccine BBV87 Protects Against Chikungunya Virus Challenge in a Non-Human Primate Model
Source: Viruses. 2025 Apr 10;17(4):550. doi: 10.3390/v17040550 (PMC12031606; doi:10.3390/v17040550)
Supplement: Supplementary file 1 [file viruses-17-00550-s001.zip]

Archive with 1 entries (1 files):
- viruses-3544961-supplementary.pdf
